# Supplementary material for: Respiratory Hospitalizations and Their Relationship with Air Pollution Sources in the Period of FIFA World Cup and Olympic Games in Rio de Janeiro, Brazil
Source: Int J Environ Res Public Health. 2021 Apr 28;18(9):4716. doi: 10.3390/ijerph18094716 (PMC8124488; doi:10.3390/ijerph18094716)
Supplement: Supplementary file 1 [file ijerph-18-04716-s001.zip]

Archive with 1 entries (1 files):
- ijerph-1158236-supplementary.pdf
